# Supplementary material for: SNaPAfu: A Novel Single Nucleotide Polymorphism Multiplex Assay for Aspergillus fumigatus Direct Detection, Identification and Genotyping in Clinical Specimens
Source: PLoS One. 2013 Oct 18;8(10):e75968. doi: 10.1371/journal.pone.0075968 (PMC3799902; doi:10.1371/journal.pone.0075968)
Supplement: Table S1 — Results of SNaPAfu assay tested in Aspergillus species. (XLSX) [file pone.0075968.s001.xlsx]

## Sheet: Sheet1
Supplemental Table S1.	Results of SNaPAfu assay tested in Aspergillus species.
	A45_R	A49_F	A313_R	A392_F	B129_F	B164_F	C185_F	C193_R	C403_R	C428_R	C540_R	L54_R	L164_R	L456_R	L487_R	M15_R	S276_R	S329_F	Z77_R	Z198_F
Section Fumigati
A. fumigatus	POS	POS	POS	POS	POS	POS	POS	POS	POS	POS	POS	POS	POS	POS	POS	POS	POS	POS	POS	POS
A. fumigatiaffinis	NEG	NEG	NEG	NEG	POS	NEG	NEG	NEG	NEG	NEG	NEG	NEG	NEG	NEG	NEG	POS	NEG	NEG	NEG	NEG
A. lentulus	NEG	NEG	NEG	NEG	POS	NEG	NEG	POS	NEG	NEG	NEG	NEG	NEG	NEG	NEG	POS	NEG	NEG	NEG	NEG
A. novofumigatus	NEG	NEG	NEG	NEG	POS	NEG	NEG	NEG	NEG	NEG	NEG	NEG	NEG	NEG	NEG	POS	NEG	NEG	NEG	NEG
A. unilateralis	NEG	NEG	NEG	NEG	POS	NEG	NEG	NEG	NEG	NEG	NEG	NEG	NEG	NEG	NEG	POS	NEG	NEG	NEG	NEG
A. viridinutans	NEG	NEG	NEG	NEG	POS	NEG	NEG	POS	NEG	NEG	POS	NEG	NEG	NEG	NEG	POS	NEG	NEG	NEG	NEG
N. fischeri	NEG	NEG	NEG	NEG	POS	NEG	NEG	POS	POS	NEG	POS	NEG	POS	NEG	NEG	POS	NEG	NEG	NEG	NEG
N. hiratsukae	NEG	NEG	NEG	NEG	POS	NEG	NEG	NEG	NEG	NEG	NEG	NEG	NEG	NEG	NEG	POS	NEG	NEG	NEG	NEG
N. pseudofischeri	NEG	NEG	NEG	NEG	POS	NEG	NEG	NEG	NEG	NEG	NEG	NEG	NEG	NEG	NEG	POS	NEG	NEG	NEG	NEG
N. udagauwae	NEG	NEG	NEG	NEG	POS	NEG	NEG	NEG	NEG	NEG	POS	NEG	NEG	NEG	NEG	POS	NEG	NEG	NEG	NEG
Other Aspergillus
A. flavus	NEG	NEG	NEG	NEG	NEG	NEG	NEG	NEG	NEG	NEG	NEG	NEG	NEG	NEG	NEG	NEG	NEG	NEG	NEG	NEG
A. niger	NEG	NEG	NEG	NEG	NEG	NEG	NEG	NEG	NEG	NEG	NEG	NEG	NEG	NEG	NEG	NEG	NEG	NEG	NEG	NEG
A. nidulans	NEG	NEG	NEG	NEG	NEG	NEG	NEG	NEG	NEG	NEG	NEG	NEG	NEG	NEG	NEG	NEG	NEG	NEG	NEG	NEG
A. terreus	NEG	NEG	NEG	NEG	NEG	NEG	NEG	NEG	NEG	NEG	NEG	NEG	NEG	NEG	NEG	NEG	NEG	NEG	NEG	NEG
