# Supplementary material for: SNaPAfu: A Novel Single Nucleotide Polymorphism Multiplex Assay for Aspergillus fumigatus Direct Detection, Identification and Genotyping in Clinical Specimens
Source: PLoS One. 2013 Oct 18;8(10):e75968. doi: 10.1371/journal.pone.0075968 (PMC3799902; doi:10.1371/journal.pone.0075968)
Supplement: Table S2 — The detection limit of SNaPAfu assay determined by testing serial dilutions of A. fumigatus conidia. (XLSX) [file pone.0075968.s002.xlsx]

## Sheet: Sheet1
Supplemental Table S2.		The detection limit of SNaPAfu assay determined by testing serial dilutions of A. fumigatus conidia.
		SNaPAfu markers
	Number of ITS copies	A45_R	A49_F	A313_R	A392_F	B129_F	B164_F	C185_F	C193_R	C403_R	C428_R	C540_R	L54_R	L164_R	L456_R	L487_R	M15_R	S276_R	S329_F	Z77_R	Z198_F
Strain 1	10000	POS	POS	POS	POS	POS	POS	POS	POS	POS	POS	POS	POS	POS	POS	POS	POS	POS	POS	POS	POS
	1000	POS	POS	POS	POS	POS	POS	POS	POS	POS	POS	POS	POS	POS	POS	POS	POS	POS	POS	POS	POS
	100	POS	POS	POS	POS	POS	POS	POS	POS	POS	POS	POS	POS	POS	POS	POS	POS	POS	POS	POS	POS
	10	POS	POS	POS	POS	POS	POS	POS	POS	POS	POS	POS	POS	POS	POS	POS	POS	POS	POS	POS	POS
	1	NEG	POS	POS	POS	NEG	NEG	NEG	NEG	NEG	POS	POS	NEG	NEG	NEG	NEG	POS	NEG	NEG	POS	POS
	0.1	NEG	NEG	NEG	NEG	NEG	NEG	NEG	NEG	NEG	NEG	NEG	NEG	NEG	NEG	NEG	NEG	NEG	NEG	NEG	NEG
	0.01	NEG	NEG	NEG	NEG	NEG	NEG	NEG	NEG	NEG	NEG	NEG	NEG	NEG	NEG	NEG	NEG	NEG	NEG	NEG	NEG
	Buffer TE	NEG	NEG	NEG	NEG	NEG	NEG	NEG	NEG	NEG	NEG	NEG	NEG	NEG	NEG	NEG	NEG	NEG	NEG	NEG	NEG
Strain 2	10000	POS	POS	POS	POS	POS	POS	POS	POS	POS	POS	POS	POS	POS	POS	POS	POS	POS	POS	POS	POS
	1000	POS	POS	POS	POS	POS	POS	POS	POS	POS	POS	POS	POS	POS	POS	POS	POS	POS	POS	POS	POS
	100	POS	POS	POS	POS	POS	POS	POS	POS	POS	POS	POS	POS	POS	POS	POS	POS	POS	POS	POS	POS
	10	POS	POS	POS	POS	POS	POS	POS	POS	POS	POS	POS	POS	POS	POS	POS	POS	POS	POS	POS	POS
	1	POS	POS	POS	POS	POS	POS	POS	POS	POS	POS	POS	NEG	POS	POS	POS	POS	NEG	POS	POS	POS
	0.1	POS	POS	NEG	NEG	NEG	NEG	NEG	NEG	NEG	POS	NEG	NEG	NEG	NEG	POS	NEG	NEG	NEG	NEG	NEG
	0.01	NEG	NEG	NEG	NEG	NEG	NEG	NEG	NEG	NEG	NEG	NEG	NEG	NEG	NEG	NEG	NEG	NEG	NEG	NEG	NEG
	Buffer TE	NEG	NEG	NEG	NEG	NEG	NEG	NEG	NEG	NEG	NEG	NEG	NEG	NEG	NEG	NEG	NEG	NEG	NEG	NEG	NEG
